# Supplementary material for: Nanoparticles Enhance In Vitro Micropropagation and Secondary Metabolite Accumulation in Origanum petraeum
Source: Nanomaterials (Basel). 2025 Sep 30;15(19):1496. doi: 10.3390/nano15191496 (PMC12526291; doi:10.3390/nano15191496)
Supplement: Supplementary file 1 [file nanomaterials-15-01496-s001.zip]

Archive with 1 entries (1 files):
- nanomaterials-3893715-supplementary.pdf
